# Supplementary material for: Discovery of an Abundance of Biosynthetic Gene Clusters in Shark Bay Microbial Mats
Source: Front Microbiol. 2020 Aug 21;11:1950. doi: 10.3389/fmicb.2020.01950 (PMC7472256; doi:10.3389/fmicb.2020.01950)
Supplement: Supplementary file 1 [file Table_1.XLSX]

## Sheet: Table S1
Dataset S1 List of Reconstructed Genomes. Genomes listed by name and assigned phylum, along with metrics for the length of the genome and estimated quality metrics calculated with CheckM.
Genome	Phylum	# of contigs	Length (bp)	CheckM Completeness %	CheckM Contamination %
Nil_3	d__Bacteria;p__Myxococcota;c__Polyangia;o__Polyangiales;f__Polyangiaceae;g__;s__	794	6710061	93.76	1.04
Nil_12	d__Bacteria;p__Calditrichota;c__Calditrichia;o__Calditrichales;f__Calditrichaceae;g__;s__	398	4102099	93.89	1.1
Nil_113	d__Bacteria;p__Zixibacteria;c__MSB-5A5;o__;f__;g__;s__	255	3122983	95.6	3.3
Nil_115	d__Bacteria;p__Eisenbacteria;c__RBG-16-71-46;o__;f__;g__;s__	190	2519156	95.6	1.65
Nil_120	d__Archaea;p__Asgardarchaeota;c__Heimdallarchaeia;o__;f__;g__;s__	128	5218014	95.33	9.81
Nil_170	d__Bacteria;p__Sumerlaeota;c__Sumerlaeia;o__UBA8349;f__UBA8349;g__;s__	829	4767150	97.25	3.85
Nil_186	d__Archaea;p__Asgardarchaeota;c__Lokiarchaeia;o__;f__;g__;s__	660	5039881	90.89	9.76
Nil_214	d__Bacteria;p__Omnitrophota;c__koll11;o__UBA1560;f__Omnitrophaceae_A;g__;s__	93	2103215	95.16	1.25
Nil_252	d__Bacteria;p__Planctomycetota;c__Planctomycetes;o__Pirellulales;f__UBA11386;g__;s__	391	6258819	98.85	1.79
Nil_294	d__Bacteria;p__Cyanobacteria;c__Cyanobacteriia;o__Elainellales;f__;g__;s__	561	5724626	95.43	3.4
Nil_298	d__Bacteria;p__KSB1;c__UBA2214;o__UBA2214;f__;g__;s__	246	5199161	95.54	2.2
Nil_351	d__Bacteria;p__Bacteroidota;c__Bacteroidia;o__Cytophagales;f__Cyclobacteriaceae;g__;s__	140	5962246	98.21	3.49
Nil_355	d__Bacteria;p__Fibrobacterota;c__Chitinivibrionia;o__Chitinivibrionales;f__;g__;s__	135	5296043	98.84	4.4
Nil_383	d__Bacteria;p__Gemmatimonadota;c__Gemmatimonadetes;o__Gemmatimonadales;f__GWC2-71-9;g__;s__	192	5385206	98.84	4.4
Nil_403	d__Bacteria;p__Chloroflexota;c__Anaerolineae;o__Caldilineales;f__Caldilineaceae;g__;s__	220	7715665	99.92	4.09

## Sheet: Table S2
Dataset S2 List of biosynthetic gene clusters detected by antiSMASH with fifteen representative MAGs with different assigned phyla. BGCs were compared to the MIBIG reference database for any shared genes that are associated with a natural product pathway.
Genome ; Phylum	Cluster	BGC Type	Cluster size	MIBIG most sim cluster	MIBIG Accession	% of shared genes to MIBIG reference cluster
Nil_403 ; Chloroflexi	1	T1pks-NRPS	27232	Nostophycin	BGC0001029_c1	18
	2	T1pks	23781	-	-	-
	3	NRPS	10258	-	-	-
	4	NRPS	26327	Pyoverdine	BGC0000413_c1	1
	5	Terpene	9928	-	-	-
	6	Terpene-NRPS	72750	Cyanopeptin	BGC0000331_c1	75
	7	NRPS	48415	-	-	-
	8	Other	42699	-	-	-
	9	NRPS	39904	-	-	-
	10	Terpene	20980	-	-	-
	11	T3pks	25924	-	-	-
	12	NRPS	46041	-	-	-
Nil_3 ; Deltaproteobacteria	1	T3pks	3009	-	-	-
	2	Arylpolyene	23067	-	-	-
	3	Bacteriocin	10797	-	-	-
	4	Other	17933	-	-	-
	5	Terpene	2329	Carotenoid	BGC0000646_c1	33
	6	Terpene	9953	-	-	-
	7	Bacteriocin	8585	-	-	-
	8	Terpene	9098	Carotenoid	BGC0000646_c1	50
	9	Otherks	22386	-	-	-
	10	Other	34779	-	-	-
Nil_252 ; Planctomycetes	1	Terpene	21274	-	-	-
	2	Otherks	15671	-	-	-
	3	NRPS	50883	-	-	-
	4	Bacteriocin	10728	-	-	-
	5	Acyl_amino_acids	29831	-	-	-
	6	T1pks	6798	Puwainaphycin	BGC0001125_c1	30
	7	Terpene	21696	-	-	-
	8	NRPS	24681	-	-	-
	9	Terpene	14898	-	-	-
	10	Acyl_amino_acids	8602	-	-	-
	11	Bacteriocin	11862	-	-	-
	12	NRPS	3832	-	-	-
Nil_12 ; Calditrichaeota	1	Terpene	8114	-	-	-
	2	Other	24081	-	-	-
	3	Bacteriocin	8277	-	-	-
	4	Terpene	12716	-	-	-
	5	Other	5588	-	-	-
	6	NRPS	3544	-	-	-
	7	NRPS	7242	-	-	-
Nil_113 ; Zixibacteria	1	Bacteriocin	7985	-	-	-
Nil_115 ; Eisenbacteria	1	Other	27731	-	-	-
Nil_214 ; Omnitrophica	1	Other	30265	-	-	-
Nil_170 ; Sumerlaeota	1	Otherks	4094	-	-	-
	2	Terpene	4262	-	-	-
	3	Arylpolyene	9974	Flexirubin	BGC0000839_c1	8
	4	Resorcinol	3594	-	-	-
	5	Arylpolyene	2477	-	-	-
	6	Otherks	8301	-	-	-
	7	Arylpolyene	8929	-	-	-
	8	Resorcinol	4616	-	-	-
Nil_351 ; Bacteroidetes	1	Bacteriocin	10782	-	-	-
	2	Terpene	15665	Carotenoid	BGC0000650_c1	57
Nil_294 ; Cyanobacteria	1	Terpene	10432	-	-	-
	2	Otherks	8897	-	-	-
	3	T1pks-Otherks	42983	Heterocyst glycolipids	BGC0000869_c1	57
	4	Other	8449	-	-	-
	5	Terpene	11502	-	-	-
	6	Terpene	20821	-	-	-
	7	Terpene	10476	-	-	-
	8	T1pks	32921	-	-	-
Nil_298 ; KSB1	1	T1pks-NRPS	32768	-	-	-
	2	Acyl_amino_acids	35524	-	-	-
	3	T1pks-NRPS	11888	-	-	-
	4	Bacteriocin	10809	-	-	-
	5	Terpene	10859	-	-	-
Nil_355 ; Fibrobacteres	1	Arylpolyene-Ladderane	42413	-	-	-
	2	T1pks-Otherks	43638	-	-	-
	3	T3pks	41082	-	-	-
	4	Arylpolyene-Ladderane	46034	S-layer glycan	BGC0000794_c1	13
	5	Transatpks	2664	-	-	-
	6	Other	35740	-	-	-
	7	Arylpolyene	43357	-	-	-
	8	Terpene	21148	Heme-D1	BGC0000905_c1	11
	9	T1pks	19072	-	-	-
Nil_383 ; Gemmatimonadetes	1	Bacteriocin	10323	-	-	-
	2	Bacteriocin	10341	-	-	-
	3	Terpene	15620	Carotenoid	BGC0000643_c1	30
	4	T1pks	3061	-	-	-
	5	Bacteriocin	23335	-	-	-
	6	Bacteriocin	10912	-	-	-
	7	T3pks	41073	-	-	-
	8	Bacteriocin	10557	-	-	-
	9	Bacteriocin	10806	-	-	-
	10	Bacteriocin	10209	-	-	-
	11	Bacteriocin	8413	-	-	-
	12	Terpene	21070	-	-	-
Nil_186 ; Lokiarchaeota	1	NRPS	31972	-	-	-
	2	Bacteriocin	7154	-	-	-
Nil_120 ; Heimdallarchaeota	1	T1pks	28604	-	-	-
	2	Otherks	22509	-	-	-
	3	Otherks	49140	-	-	-
BH_18 Euryarchaeota	1	Terpene	6503	-	-	-
	2	T1pks	1	-	-	-
BH_75 Verrumicrobia	1	Terpene	11474	-	-	-
	2	Other	1	-	-	-
	3	NRPS	1	-	-	-
	4	NRPS	1	-	-	-
	5	NRPS	1	-	-	-
	6	T3pks	1	-	-	-
BH_177 Acidobacteria	1	Bacteriocin	3407	-	-	-
	2	Bacteriocin	1	-	-	-
	3	Terpene	1	-	-	-
	4	T3pks	1	Alkylresorcinol	Alkylresorcinol	BGC0000282_c1
	5	Bacteriocin-Lantipeptide	32	-	-	-
	6	Other	1	-	-	-
BH_120 Alphaproteobacteria	1	T1pks-NRPS	15631	-	-	-
	2	Terpene	1	-	-	-
	3	Terpene	1	-	-	-
	4	Terpene	4387	Malleobactin	Malleobactin A	BGC0000386_c1
	5	Ectoine	128455	Ectoine	Ectoine	BGC0000854_c1
	6	Arylpolyene	51901	-	-	-
	7	Terpene	19120	Carotenoid	Carotenoid	BGC0000640_c1
BH_196 Spirochaetes	1	Terpene	1	-	-	-
	2	Bacteriocin	4239	-	-	-
	3	T1pks	7615	-	-	-

## Sheet: Table S3
Dataset S3 List of ketosynthase domains analysed with NaPDoS (HMM e-value cutoff >1e-5, and minimum match length 200 aa) for blastp analysis (e-value cutoff >1e-5).
antiSMASH BGC		BLASTP (PKS Gene)				NaPDoS (Ketosynthase domains)
	Region	Gene tag	Description [Accession]	Id (%)	Dom	Domain locus (aa)	Closest domain match	Id (%)	e-value	Pathway product
Nil_3 Deltaproteobacteria	684	4	Beta-ketoacyl-ACP synthase Deltaproteobacteria bacterium [TNE48523.1]	56	KS	5-425	FabF_Bacillus_FAS	30	1e-47	fatty acid synthesis
Nil_120 Heimdallarchaeota	17	1	Acyltransferase domain-containing protein Candidatus Heimdallarchaeota [TET30091.1]	72	KS	2-367	PfaA_Shewanella_PUFA	44	1e-71	polyunsaturated fatty acid
	17	1	Beta-ketoacyl synthase Candidatus Heimdallarchaeota [RLI67974.1]	81	KS	1192-1440	FabF_Ecoli_FAS	28	2e-11	fatty acid synthesis
	76	1	Type 1 polyketide synthase Candidatus Lokiarchaeota [TFH28586.1]	62	KS	733-835	ArsA_Azotobacter_PUFA	46	2e-22	alkylresorcinol
	113	29	Hypothetical protein DRN57_02855 Thermoplasmata archaeon [RLF68801.1]	66	KS	745-1206	PfaA_Shewanella_PUFA	43	4e-94	polyunsaturated fatty acid
Nil_170 Sumerlaeota	194	1	Type 1 polyketide synthase Geobacter sp. [RII30487.1]	53	KS	29-159	LnmJ_AF484556_1T	37	4e-16	leinamycin
	564	5	Erythronolide synthase Candidatus vecturihrix granuli [GAK60375.1]	68	KS	27-481	PfaA_Shewanella_PUFA	54	6e-147	polyunsaturated fatty acid
Nil_252 Planctomycetes	6	3	Type 1 polyketide synthase Singulisphaera sp. GP187 [WP_074310801.1]	65	KS	793-1251	ArsA_Azotobacter_PUFA	54	1e-118	alkylresorcinol
	110	3	Polyketide synthase Hassallia byssoidea VB512170 [KIF28474.1]	70	KS	3-426	EpoD_Q9L8C7_4mod	59	2e-138	epothilone
Nil_294 Cyanobacteria	66	2	Polyketide-type polyunsaturated fatty acid synthase Cylindrospermum sp. NIES-4074 [BAZ29580.1]	75	KS	58-513	PfaA_Shewanella_PUFA	64	3e-174	polyunsaturated fatty acid
	497	3	Type 1 polyketide synthase Stanieria sp. NIES-3757 [WP_015195252.1]	70	KS	696-1106	EpoE_Q9L8C6_1mod	55	5e-123	epothilone
	127	11	Beta-ketoacyl-ACP synthase II filamentous cyanobacterium CCP2 [WP_106171326.1]	82	KS	50-410	FabF_Bacillus_FAS	57	8e-111	fatty acid synthesis
	127	13	Type 1 polyketide synthase filamentous cyanobacterium CCP2 [WP_106171329.1]	83	KS	18-441	EpoD_Q9L8C7_4mod	56	9e-135	epothilone
	127	29	Polyketide synthase Calothrix sp. NIES-2100 [WP_096597060.1]	62	KS	10-276	PfaC_Shewanella_PUFA	52	8e-79	polyunsaturated fatty acid
	127	29	Type 1 polyketide synthase Nostoc sp. NIES-4103 [WP_096554019.1]	54	KS	298-749	PfaA_Shewanella_PUFA	28	7e-39	polyunsaturated fatty acid
Nil_298 KSB1	12	6	Type 1 polyketide synthase Moorea producens [WP_071106599.1]	55	KS	10-436	EpoC_Q9L8C8_H	51	8e-119	epothilone
	158	3	Polyketide synthase Scytonema millei [WP_141704617.1]	54	KS	5-431	EpoC_Q9L8C8_H	50	5e-131	epothilone
Nil_355 Fibrobacteres	12	19	Polyketide synthase Nitrospinae bacterium [RMF86545.1]	56	KS	7-465	PfaA_Shewanella_PUFA	41	1e-96	polyunsaturated fatty acid
	12	21	Type 1 polyketide synthase Candidatus Brocadia sinica [WP_052563140.1]	65	KS	686-1129	ArsA_Azotobacter_PUFA	53	7e-122	alkylresorcinol
	34	1	Hypothetical protein DRR16_11240 Gammaproteobacteria bacterium [RKZ85791.1]	64	KS	158-582	LnmJ_AF484556_1T	52	6e-129	leinamycin
	128	7	Hypothetical protein BA869_11730 Desulforomonadales bacterium C00003107 [OEU77871.1]	53	KS	5-431	HSAF_ABL86391_i	47	2e-99	HSAF (heat stable antifungal factor)
Nil_403 Chloroflexi	28	5	Type 1 polyketide synthase Scytonema hofmanni UTEX B [WP_038296496.1]	70	KS	17-444	EpoC_Q9L8C8_H	61	9e-153	epothilone
	48	1	Polyketide synthase Chloroflexi bacterium [RPJ17495.1]	65	KS	1025-1260	EpoD_Q9L8C7_4mod	59	7e-79	epothilone

## Sheet: Table S4
Dataset S4 List of Condensation domains analysed with NaPDoS (HMM e-value cutoff >1e-5, and minimum match length 200 aa) for blastp analysis (e-value cutoff >1e-5).
antiSMASH BGC		BLASTP (NRPS Gene)				NaPDoS (Condensation domains)
	Region	Gene tag	Description / Accession	Id (%)	Dom	Domain locus (aa)	Closest domain match	Id (%)	e-value	Pathway product
Nil_12 Calditrichaeota	353	1	Amino acid adenylation domain containing protein Calditrichaeota [KAA3617206.1]	52	C	42-345	syrin1_C7_LCL	38	6e-59	syringomycin
	356	1	NRPS Scytonema millei [WP_069351442.1]	49	C	1589-1881	Sare2407_1	39	4e-54	pksnrps2
Nil_186 Lokiarchaeota	232	27	Hypothetical protein EU551_02205 Candidatus Lokiarchaeota [TFF86195.1]	66	C	18-143	mycos1_C1_H	28	1e-06	mycosubtilin
Nil_252 Planctomycetes	92	16	NRPS Chloroflexi bacterium [RMF36691.1]	43	C	709-1009	syrin1_C9_LCL	37	4e-40	syringomycin
	92	16	NRPS Chloroflexi bacterium [RMF32232.1]	57	C	1800-2100	syrin1_C5_LCL	46	2e-58	syringomycin
	240	1	NRPS Chloroflexi bacterium [RMF36691.1]	57	C	57-358	syrin1_C9_LCL	46	8e-66	syringomycin
	374	2	NRPS Chloroflexi bacterium [RMF32481.1]	51	C	6-307	micro2_C1_DCL	40	2e-57	microcystin
Nil_294 Cyanobacteria	66	3	Alcohol acetyltransferase Nodularia spumigena [WP_006195105.1]	41	C	22-266	Sare2407_1	25	5e-09	pksnrps2
Nil_298 KSB1	12	5	NRPS Corallococcus sp. Z5C1 [TSC18814.1]	35	C	39-329	tyroc3_C5_LCL	32	9e-39	tyrocidin
	12	7	NRPS Nostoc minutum NIES-26 [RCJ26206.1]	29	C	51-340	Sare2407_1	24	6e-15	pksnrps2
	12	7	NRPS Corallococcus sp. Z5C101001 [TSC19808.1]	34	C	1116-1414	bacit3_C5_LCL	34	2e-40	bacitracin
	158	2	NRPS Nostocales cyanobacterium [TAE58569.1]	40	C	44-342	grami2_C3_LCL	38	1e-54	gramicidin
Nil_403 Chloroflexi	28	2	NRPS Chloroflexi bacterium [RMF32481.1]	54	C	13-313	micro2_C1_DCL	46	4e-79	microcystin
	28	2	NRPS Chloroflexi bacterium [RMF36691.1]	57	C	1073-1376	syrin1_C7_LCL	46	8e-66	syringomycin
	28	4	NRPS Acidobacteria bacterium [PYS87922.1]	44	C	33-239	syrin1_C5_LCL	33	1e-12	syringomycin
	28	6	NRPS Chloroflexi bacterium [RMF32481.1]	53	C	1-273	micro2_C1_DCL	42	8e-58	microcystin
	28	6	NRPS Chloroflexi bacterium [RMF36691.1]	65	C	1054-1355	syrin1_C7_LCL	46	1e-72	syringomycin
	63	1	NRPS Chloroflexi bacterium [RMF32481.1]	53	C	339-641	micro2_C1_DCL	48	1e-70	microcystin
	64	1	NRPS Chloroflexi bacterium [RMF36691.1]	57	C	1423-1729	syrin1_C9_LCL	47	3e-69	syringomycin
	63	2	NRPS Chloroflexi bacterium [RMF36691.1]	58	C	5-293	tyroc2_C3_LCL	31	8e-27	tyrocidin
	63	2	NRPS Chloroflexi bacterium [RMF36691.1]	63	C	1060-1359	syrin1_C9_LCL	51	1e-68	syringomycin
	64	1	NRPS Chloroflexi bacterium [RMF36691.1]	57	C	628-922	syrin1_C9_LCL	49	2e-70	syringomycin
	64	3	NRPS Chloroflexi bacterium [RMF36691.1]	60	C	45-343	syrin1_C6_LCL	52	2e-75	syringomycin
	64	3	NRPS Chloroflexi bacterium [RMF36691.1]	54	C	1143-1444	syrin1_C6_LCL	45	6e-65	syringomycin
	64	4	NRPS Chloroflexi bacterium [RMF36691.1]	58	C	42-343	syrin1_C9_LCL	45	4e-67	syringomycin
	64	4	NRPS Chloroflexi bacterium [RMF30995.1]	63	C	1119-1423	syrin1_C9_LCL	47	7e-69	syringomycin
	95	32	NRPS Chloroflexi bacterium [RMF32481.1]	56	C	6-308	micro2_C1_DCL	46	8e-81	microcystin
	95	32	Hypothetical protein DRQ57_09780 Gammaproteobacteria bacterium [RKZ74767.1]	46	C	482-784	liche1_C3_LCL	29	3e-17	lychenicin
	95	33	NRPS Nostoc sp. Peltigera membranacea cyanobiont 210A [WP_094347703.1]	41	C	72-373	syrin1_C7_LCL	51	1e-77	syringomycin
	95	34	NRPS Chloroflexi bacterium [RMF36691.1]	61	C	8-310	syrin1_C9_LCL	33	2e-23	syringomycin
	95	34	NRPS Chloroflexi bacterium [RMF30995.1]	54	C	1080-1381	syrin1_C9_LCL	46	6e-69	syringomycin
	95	36	NRPS Chloroflexi bacterium [RMF30995.1]	54	C	15-315	syrin1_C7_LCL	43	6e-56	syringomycin
	95	37	NRPS Chloroflexi bacterium [RMF36691.1]	61	C	184-484	syrin1_C9_LCL	47	5e-67	syringomycin
	99	22	NRPS Stigmatella aurantiaca DW4/3-1 [ADO72625.1]	43	C	29-323	Sare2407_1	32	2e-43	pksnrps2
	99	22	NRPS Chloroflexi bacterium [RMF36691.1]	54	C	1110-1409	syrin1_C9_LCL	42	9e-61	syringomycin
	99	23	Amino acid adenylation domain containing protein Corallococcus sp. CA054A [WP_120545485.1]	46	C	37-338	prist2_C3_LCL	43	2e-54	pristinamycin
	143	7	NRPS Chloroflexi bacterium [RMF32481.1]	48	C	728-1031	micro2_C1_DCL	38	1e-55	microcystin
	143	8	NRPS Chloroflexi bacterium [RMF36691.1]	46	C	47-349	syrin1_C9_LCL	42	1e-51	syringomycin
	143	9	Hypothetical protein Phycispharaceae bacterium [MAE65320.1]	47	C	17-318	grami2_C3_LCL	28	8e-27	gramicidin
	184	48	NRPS Chloroflexi bacterium [RMF32232.1]	53	C	685-984	tyroc3_C2_LCL	41	2e-61	tyrocidin

## Sheet: Table S5
Dataset S5 Top 3 NCBI blastp hits for each core bacteriocin protein sequences from the surface, middle, and bottom layer. Protein sequences were searched against the non-redundant protein sequences database (e-value cut-off >1e-6, % identity cutoff <30%, and bit-score cutoff <50).
Microbial mat Layer	Gene tag	Description	% Query coverage	Query length	E-value	% Identity	Accession	Bit score
Surface Layer (0-2 mm)	HMJGAKMK_05910	hypothetical protein [Cyanothece sp. BG0011]	99	360	1.04e-157	63.636	WP_107669739.1	456
Surface Layer (0-2 mm)	HMJGAKMK_05910	hypothetical protein EDM05_04190 [Leptolyngbya sp. IPPAS B-1204]	98	360	2.09e-111	51.944	RNJ70340.1	338
Surface Layer (0-2 mm)	HMJGAKMK_05910	hypothetical protein [[Leptolyngbya] sp. JSC-1]	98	360	8.21e-110	51.247	WP_036011771.1	334
Surface Layer (0-2 mm)	HMJGAKMK_11621	ATP-binding cassette domain-containing protein [Oscillatoria sp. PCC 10802]	98	1027	0	63.417	WP_082218476.1	1336
Surface Layer (0-2 mm)	HMJGAKMK_11621	TPA: peptidase C39 [Cyanobacteria bacterium UBA8543]	98	1027	0	62.802	WP_026099082.1	1323
Surface Layer (0-2 mm)	HMJGAKMK_11621	TPA: peptidase C39 [Cyanobacteria bacterium UBA11162]	98	1027	0	63.291	HAJ64870.1	1319
Surface Layer (0-2 mm)	HMJGAKMK_13338	hypothetical protein [Xanthomonadales bacterium]	98	289	5.61e-169	80.769	MBL38318.1	479
Surface Layer (0-2 mm)	HMJGAKMK_13338	MULTISPECIES: DUF692 domain-containing protein [unclassified Wenzhouxiangella]	95	289	6.66e-147	74.638	WP_116896700.1	423
Surface layer (0-2 mm)	HMJGAKMK_13338	DUF692 domain-containing protein [Wenzhouxiangella sediminis]	92	289	1.6e-146	76.493	WP_116651689.1	422
Surface layer (0-2 mm)	HMJGAKMK_13479	linocin_M18 bacteriocin protein [Candidatus Vecturithrix granuli]	99	265	2.12e-81	45.455	GAK58270.1	255
Surface layer (0-2 mm)	HMJGAKMK_13479	bacteriocin family protein [Kiritimatiella glycovorans]	99	265	2.81e-75	47.17	WP_052882765.1	239
Surface layer (0-2 mm)	HMJGAKMK_13479	bacteriocin family protein [Anaerophaga thermohalophila]	99	265	1e-74	41.887	WP_010422116.1	238
Surface layer (0-2 mm)	HMJGAKMK_24769	Nif11 family protein [Coleofasciculus chthonoplastes]	100	72	1.72e-43	97.222	WP_006098795.1	144
Surface layer (0-2 mm)	HMJGAKMK_24769	MULTISPECIES: Nif11 family protein [Pleurocapsales]	100	72	4.92e-26	65.278	WP_015145534.1	100
Surface layer (0-2 mm)	HMJGAKMK_24769	Nif11 family protein [Desulfocapsa sulfexigens]	100	72	2.26e-25	63.889	WP_015402628.1	98.6
Surface layer (0-2 mm)	HMJGAKMK_40686	TPA: bacteriocin [Candidatus Atribacteria bacterium]	99	264	1.22e-86	48.864	HAX99608.1	268
Surface layer (0-2 mm)	HMJGAKMK_40686	TPA: bacteriocin [Candidatus Atribacteria bacterium]	99	264	1.66e-85	48.106	HCU21413.1	265
Surface layer (0-2 mm)	HMJGAKMK_40686	bacteriocin family protein [Anaerophaga thermohalophila]	99	264	5.37e-84	48.485	WP_016778013.1	261
Surface layer (0-2 mm)	HMJGAKMK_44448	Nif11-like leader peptide family natural product precursor [Coleofasciculus chthonoplastes]	100	69	6.41e-41	97.101	WP_006106037.1	137
Surface layer (0-2 mm)	HMJGAKMK_44448	TPA: Nif11-like leader peptide family natural product precursor [Cyanobacteria bacterium UBA12227]	100	69	4.26e-36	82.609	HAG85290.1	125
Surface layer (0-2 mm)	HMJGAKMK_44448	TPA: Nif11-like leader peptide family natural product precursor [Cyanobacteria bacterium UBA11162]	100	69	5.13e-36	82.609	HBL13725.1	125
Surface layer (0-2 mm)	HMJGAKMK_48643	Nif11 family protein [Coleofasciculus chthonoplastes]	100	72	3.14e-44	98.611	WP_006098795.1	145
Surface layer (0-2 mm)	HMJGAKMK_48643	Nif11 family protein [Desulfobulbaceae bacterium]	100	72	6.2e-26	61.111	THB74561.1	100
Surface layer (0-2 mm)	HMJGAKMK_48643	MULTISPECIES: Nif11 family protein [Pleurocapsales]	100	72	7.31e-26	63.889	WP_015145534.1	99.8
Surface layer (0-2 mm)	HMJGAKMK_49979	bacteriocin family protein [Anaerophaga thermohalophila]	100	262	4.67e-102	53.232	WP_010422116.1	307
Surface layer (0-2 mm)	HMJGAKMK_49979	bacteriocin family protein [Anaerophaga thermohalophila]	100	262	1.38e-101	53.232	WP_016778013.1	306
Surface layer (0-2 mm)	HMJGAKMK_49979	bacteriocin family protein [Marinilabilia sp. WTE]	100	262	1.63e-100	52.091	WP_109263925.1	303
Surface layer (0-2 mm)	HMJGAKMK_68844	TOMM precursor leader peptide-binding protein [Microcoleus sp. PCC 7113]	100	771	0	70.428	WP_015181082.1	1148
Surface layer (0-2 mm)	HMJGAKMK_68844	TOMM precursor leader peptide-binding protein [Scytonema sp. HK-05]	100	771	0	69.56	WP_073629548.1	1125
Surface layer (0-2 mm)	HMJGAKMK_68844	adenylate cyclase [Nostoc punctiforme NIES-2108]	99	771	0	64.767	WP_127055877.1	1122
Surface layer (0-2 mm)	HMJGAKMK_85374	DUF692 family protein [Mycobacterium sp. KBS0706]	94	299	1.22e-139	71.48	WP_138892831.1	405
Surface layer (0-2 mm)	HMJGAKMK_85374	DUF692 domain-containing protein [Rhodospirillaceae bacterium Spongia-Bin9]	90	299	6.36e-133	67.719	WP_108793010.1	388
Surface layer (0-2 mm)	HMJGAKMK_85374	DUF692 domain-containing protein [Azospirillum sp. TSH64]	94	299	9e-126	66.052	WP_109095781.1	370
Surface layer (0-2 mm)	HMJGAKMK_88877	hypothetical protein [Paenibacillus sp. SYSU_K30004]	83	345	2.65e-70	44.178	WP_138879744.1	231
Surface layer (0-2 mm)	HMJGAKMK_88877	TPA: hypothetical protein [Nitrospiraceae bacterium]	88	345	6.47e-66	40.064	HAS16403.1	221
Surface layer (0-2 mm)	HMJGAKMK_88877	hypothetical protein DRI61_16495 [Chloroflexi bacterium]	93	345	4.19e-64	36.364	RLC74501.1	216
Surface layer (0-2 mm)	HMJGAKMK_94011	RiPP maturation radical SAM protein 1 [Chloroflexia bacterium SDU3-3]	95	680	0	55.03	WP_152294066.1	748
Surface layer (0-2 mm)	HMJGAKMK_94011	RiPP maturation radical SAM protein 1 [Tengunoibacter tsumagoiensis]	92	680	0	51.805	WP_126582205.1	696
Surface layer (0-2 mm)	HMJGAKMK_94011	RiPP maturation radical SAM protein 1 [Mycobacterium sp. ACS1612]	94	680	0	50.309	WP_067801868.1	671
Surface layer (0-2 mm)	HMJGAKMK_99032	bacteriocin family protein [Thioflavicoccus mobilis]	97	270	2.56e-131	67.045	WP_015280329.1	382
Surface layer (0-2 mm)	HMJGAKMK_99032	bacteriocin family protein [Thiohalocapsa sp. ML1]	97	270	4.7e-127	70.677	WP_058554907.1	371
Surface layer (0-2 mm)	HMJGAKMK_99032	bacteriocin [Allochromatium palmeri]	97	270	2.29e-115	66.288	WP_155449645.1	341
Surface layer (0-2 mm)	HMJGAKMK_104031	hypothetical protein E4H27_01200 [Anaerolineales bacterium]	99	212	1.35e-84	57.82	TFG73218.1	260
Surface layer (0-2 mm)	HMJGAKMK_104031	bacteriocin [Deltaproteobacteria bacterium]	99	212	8.94e-48	40.249	RMG16245.1	167
Surface layer (0-2 mm)	HMJGAKMK_104031	bacteriocin family protein [Vitiosangium sp. GDMCC 1.1324]	99	212	1.3e-43	39.004	WP_108069855.1	157
Surface layer (0-2 mm)	HMJGAKMK_104537	DUF692 family protein [Mycobacterium sp. KBS0706]	96	297	2.9e-127	65.343	WP_138892831.1	374
Surface layer (0-2 mm)	HMJGAKMK_104537	DUF692 domain-containing protein [Rhodospirillaceae bacterium Spongia-Bin9]	94	297	6.5e-127	62.369	WP_108793010.1	373
Surface layer (0-2 mm)	HMJGAKMK_104537	DUF692 domain-containing protein [Rhodospirillaceae bacterium HHTR118]	95	297	1.83e-125	65.957	WP_119168751.1	370
Surface layer (0-2 mm)	HMJGAKMK_105838	DUF692 domain-containing protein [Thiohalobacter thiocyanaticus]	100	287	1.07e-149	74.216	WP_125180496.1	430
Surface layer (0-2 mm)	HMJGAKMK_105838	DUF692 domain-containing protein [Thiogranum longum]	94	287	6.04e-147	73.432	WP_132972872.1	423
Surface layer (0-2 mm)	HMJGAKMK_105838	hypothetical protein AMS22_01095 [Thiotrichales bacterium SG8_50]	97	287	2.53e-146	71.685	KPK56412.1	421
Surface layer (0-2 mm)	HMJGAKMK_113384	prepilin-type N-terminal cleavage/methylation domain-containing protein [Leptolyngbya sp. DLM2.Bin15]	100	180	1.61e-33	37.097	TVQ18669.1	127
Surface layer (0-2 mm)	HMJGAKMK_113384	hypothetical protein DCF32_10340 [Leptolyngbya sp.]	100	180	7.03e-31	37.766	PZV06156.1	120
Surface layer (0-2 mm)	HMJGAKMK_113384	prepilin-type N-terminal cleavage/methylation domain-containing protein [Oscillatoria acuminata PCC 6304]	93	180	2.86e-29	37.572	AFY80525.1	115
Surface layer (0-2 mm)	HMJGAKMK_114890	bacteriocin family protein [Sunxiuqinia dokdonensis]	98	202	1.95e-65	50.251	WP_053182480.1	212
Surface layer (0-2 mm)	HMJGAKMK_114890	TPA: bacteriocin [Bacteroidales bacterium]	98	202	5.28e-62	49.246	HAF30913.1	203
Surface layer (0-2 mm)	HMJGAKMK_114890	bacteriocin family protein [Thermophagus xiamenensis]	98	202	1.06e-57	45.545	WP_010527358.1	192
Surface layer (0-2 mm)	HMJGAKMK_115410	bacteriocin [Bacteroidia bacterium]	99	264	2.16e-100	51.711	TVR41707.1	303
Surface layer (0-2 mm)	HMJGAKMK_115410	bacteriocin [Bacteroidetes bacterium]	99	264	3.22e-98	50.951	TVQ93867.1	297
Surface layer (0-2 mm)	HMJGAKMK_115410	bacteriocin [Bacteroidetes bacterium]	99	264	3.96e-94	48.864	TVQ18387.1	287
Surface layer (0-2 mm)	HMJGAKMK_123230	DUF692 domain-containing protein [Bacteroidia bacterium]	97	278	7.33e-142	69.853	TFH21078.1	409
Surface layer (0-2 mm)	HMJGAKMK_123230	DUF692 domain-containing protein [Labilibacter marinus]	97	278	5.2e-136	67.407	WP_066628023.1	394
Surface layer (0-2 mm)	HMJGAKMK_123230	hypothetical protein DRI97_06970 [Bacteroidetes bacterium]	97	278	7.78e-136	66.544	RLD56672.1	394
Surface layer (0-2 mm)	HMJGAKMK_131272	bacteriocin family protein [Sunxiuqinia dokdonensis]	100	265	3.88e-108	56.604	WP_053182480.1	323
Surface layer (0-2 mm)	HMJGAKMK_131272	bacteriocin [Spirochaetaceae bacterium]	100	265	2.34e-101	51.321	TVQ40784.1	305
Surface layer (0-2 mm)	HMJGAKMK_131272	TPA: bacteriocin [Bacteroidales bacterium]	100	265	7.22e-98	50.943	HAF30913.1	297
Surface layer (0-2 mm)	HMJGAKMK_133471	hypothetical protein [Anaerolineaceae bacterium]	82	68	1.25e-07	41.071	MAU09819.1	53.5
Surface layer (0-2 mm)	HMJGAKMK_150579	TOMM precursor leader peptide-binding protein [Desulfofaba hansenii]	100	755	0	55.937	WP_100391668.1	874
Surface layer (0-2 mm)	HMJGAKMK_150579	TOMM precursor leader peptide-binding protein [Desulfobacter vibrioformis]	100	755	0	52.583	WP_035239106.1	847
Surface layer (0-2 mm)	HMJGAKMK_150579	TOMM precursor leader peptide-binding protein [Cytophagales bacterium RKSG123]	98	755	0	50.606	WP_155207254.1	784
Surface layer (0-2 mm)	HMJGAKMK_151511	bacteriocin [Candidatus Rokubacteria bacterium]	100	180	2.34e-66	56.111	PWU25540.1	213
Surface layer (0-2 mm)	HMJGAKMK_151511	bacteriocin [Iamiaceae bacterium SCSIO 58843]	100	180	2.29e-65	57.778	WP_153758612.1	211
Surface layer (0-2 mm)	HMJGAKMK_151511	bacteriocin [Rhodospirillales bacterium]	99	180	8.5e-63	59.218	TVR96564.1	204
Surface layer (0-2 mm)	HMJGAKMK_154902	DUF692 domain-containing protein [Erythrobacter sp. KEM-5]	95	276	1.81e-145	76.046	WP_138618281.1	418
Surface layer (0-2 mm)	HMJGAKMK_154902	MULTISPECIES: DUF692 domain-containing protein [unclassified Sphingobium]	96	276	3.6e-140	72.348	WP_066765514.1	405
Surface layer (0-2 mm)	HMJGAKMK_154902	DUF692 family protein [Sphingorhabdus contaminans]	96	276	1.09e-139	71.321	WP_143777200.1	404
Surface layer (0-2 mm)	HMJGAKMK_166047	TPA: dehydrogenase [Cyanobacteria bacterium UBA9273]	100	746	0	66.265	HAG81495.1	1058
Surface layer (0-2 mm)	HMJGAKMK_166047	TPA: dehydrogenase [Cyanobacteria bacterium UBA12227]	100	746	0	63.186	HBB32542.1	1015
Surface layer (0-2 mm)	HMJGAKMK_166047	TPA: dehydrogenase [Cyanobacteria bacterium UBA9273]	100	746	0	62.115	HBE16983.1	975
Surface layer (0-2 mm)	HMJGAKMK_166048	hypothetical protein B6I31_05535 [Desulfobacteraceae bacterium 4572_19]	99	478	0	67.3	HBB33911.1	692
Surface layer (0-2 mm)	HMJGAKMK_166048	TPA: hypothetical protein [Nitrospiraceae bacterium]	99	478	0	64.557	HAG81496.1	655
Surface layer (0-2 mm)	HMJGAKMK_166048	hypothetical protein D4R73_09165 [Deltaproteobacteria bacterium]	98	478	0	59.275	HBB32543.1	598
Surface layer (0-2 mm)	HMJGAKMK_175236	Nif11 family protein [Desulfovibrio gigas]	100	234	1.33e-78	50.638	OQY11132.1	248
Surface layer (0-2 mm)	HMJGAKMK_175236	Nif11 family protein [Desulfovibrio sp. DV]	98	234	3.24e-63	45.259	HAS16403.1	210
Surface layer (0-2 mm)	HMJGAKMK_175236	Nif11 family protein [Desulfovibrio carbinolicus]	100	234	3.65e-55	40.496	TSA08015.1	190
Surface layer (0-2 mm)	HMJGAKMK_175650	glycosyltransferase family 4 protein [Desulfocurvibacter africanus]	100	81	5.33e-29	61.728	WP_021759367.1	108
Surface layer (0-2 mm)	HMJGAKMK_175650	glycosyltransferase family 4 protein [Desulfocurvibacter africanus]	100	81	6.03e-27	64.198	WP_075354790.1	103
Surface layer (0-2 mm)	HMJGAKMK_175650	glycosyltransferase family 4 protein [Desulfocurvibacter africanus]	100	81	3.23e-26	62.963	WP_129354966.1	101
Surface layer (0-2 mm)	HMJGAKMK_175655	ATP-binding cassette domain-containing protein [filamentous cyanobacterium CCP5]	98	357	1.02e-107	53.09	WP_005985320.1	328
Surface layer (0-2 mm)	HMJGAKMK_175655	ATP-binding cassette domain-containing protein [filamentous cyanobacterium CCP2]	98	357	6.56e-105	51.261	WP_027367915.1	322
Surface layer (0-2 mm)	HMJGAKMK_175655	peptidase C39 [filamentous cyanobacterium CCP1]	98	357	9.92e-105	51.821	WP_014258266.1	321
Surface layer (0-2 mm)	HMJGAKMK_180272	MULTISPECIES: Nif11-like leader peptide family natural product precursor [Cyanobacteria]	99	842	0	67.182	WP_106879600.1	1144
Surface layer (0-2 mm)	HMJGAKMK_180272	Nif11-like leader peptide family natural product precursor [Halomicronema hongdechloris]	100	842	0	67.023	WP_106171419.1	1142
Surface layer (0-2 mm)	HMJGAKMK_180272	Nif11-like leader peptide family natural product precursor [Leptolyngbya sp. LCM1.Bin17]	100	842	0	67.023	PSB62731.1	1142
Surface layer (0-2 mm)	HMJGAKMK_183023	DUF692 domain-containing protein [Deltaproteobacteria bacterium]	100	96	1.16e-57	92.708	WP_039725774.1	181
Surface layer (0-2 mm)	HMJGAKMK_183023	DUF692 family protein [Haliangium ochraceum]	97	96	1.46e-34	58.511	WP_080811212.1	123
Surface layer (0-2 mm)	HMJGAKMK_183023	DUF692 family protein [Paraburkholderia sp. 7MK8-2]	100	96	6.73e-32	54.167	TVP67146.1	116
Surface layer (0-2 mm)	HMJGAKMK_211242	hypothetical protein E6J90_29910 [Deltaproteobacteria bacterium]	85	337	4.27e-111	56.055	TMQ12883.1	334
Surface layer (0-2 mm)	HMJGAKMK_211242	hypothetical protein [Cystobacter fuscus]	84	337	6.71e-105	53.659	WP_012826920.1	318
Surface layer (0-2 mm)	HMJGAKMK_211242	hypothetical protein BON30_08830 [Cystobacter ferrugineus]	86	337	2.08e-94	50.338	WP_121277365.1	292
Surface layer (0-2 mm)	HMJGAKMK_211243	bacteriocin [Bacteroidia bacterium]	93	277	1.07e-33	34.572	TMQ12886.1	140
Surface layer (0-2 mm)	HMJGAKMK_211243	TPA: bacteriocin [Synergistaceae bacterium]	93	277	6.49e-32	34.944	WP_002625749.1	135
Surface layer (0-2 mm)	HMJGAKMK_211243	TPA: bacteriocin [Synergistaceae bacterium]	93	277	4.08e-29	32.714	OJH41002.1	127
Surface layer (0-2 mm)	HMJGAKMK_219921	Nif11 family protein [Nostoc sphaeroides]	92	284	1.22e-89	48.289	TVR41707.1	276
Surface layer (0-2 mm)	HMJGAKMK_219921	protein of unknown function nitrogen fixation [Leptolyngbya sp. NIES-3755]	93	284	2.11e-83	50	HCR39056.1	261
Surface layer (0-2 mm)	HMJGAKMK_219921	Nif11 family protein [Nostoc flagelliforme]	93	284	4.85e-82	49.624	HAK41042.1	257
Surface layer (0-2 mm)	HMJGAKMK_231095	Nif11-like leader peptide family natural product precursor [Coleofasciculus chthonoplastes]	57	85	1.92e-07	51.02	WP_152591458.1	53.5
Surface layer (0-2 mm)	HMJGAKMK_231095	TPA: Nif11-like leader peptide family natural product precursor [Cyanobacteria bacterium UBA12227]	61	85	4.64e-07	42.308	BAU13744.1	52.8
Surface layer (0-2 mm)	HMJGAKMK_231095	TPA: Nif11-like leader peptide family natural product precursor [Cyanobacteria bacterium UBA11162]	57	85	4.9e-07	51.02	WP_100903859.1	52.4
Surface layer (0-2 mm)	HMJGAKMK_235339	nif11-class peptide radical SAM maturase 3 [Nostoc sp. NIES-4103]	100	69	2.54e-39	92.754	WP_006106037.1	133
Surface layer (0-2 mm)	HMJGAKMK_235339	nif11-class peptide radical SAM maturase 3 [Nostoc commune]	100	69	7.65e-35	79.71	HAG85290.1	122
Surface layer (0-2 mm)	HMJGAKMK_235339	nif11-class peptide radical SAM maturase 3 [Nostoc sphaeroides]	100	69	9.33e-35	79.71	HBL13725.1	122
Surface layer (0-2 mm)	HMJGAKMK_239124	Nif11-like leader peptide family natural product precursor [Nostoc sp. NIES-3756]	96	434	0	88.544	WP_096553754.1	788
Surface layer (0-2 mm)	HMJGAKMK_239124	Nif11-like leader peptide family natural product precursor [Nostoc sp. KVJ20]	96	434	0	89.021	WP_109012150.1	787
Surface layer (0-2 mm)	HMJGAKMK_239124	Nif11-like leader peptide family natural product precursor [Nostoc sp. NIES-2111]	96	434	0	88.783	WP_118161654.1	786
Surface layer (0-2 mm)	HMJGAKMK_239125	DUF692 domain-containing protein [Solimonas aquatica]	91	117	6.81e-50	70.642	WP_067771523.1	164
Surface layer (0-2 mm)	HMJGAKMK_239125	hypothetical protein A2Y95_05565 [Deltaproteobacteria bacterium RBG_13_65_10]	96	117	8.18e-50	69.027	WP_069070970.1	163
Surface layer (0-2 mm)	HMJGAKMK_239125	hypothetical protein [Deltaproteobacteria bacterium]	91	117	1.06e-49	70.642	WP_096679527.1	163
Surface layer (0-2 mm)	HMJGAKMK_246245	TOMM precursor leader peptide-binding protein [Coleofasciculus chthonoplastes]	98	276	2.35e-90	50.73	WP_093284127.1	278
Surface layer (0-2 mm)	HMJGAKMK_246245	TOMM precursor leader peptide-binding protein [Microcoleus sp. PCC 7113]	95	276	2.81e-87	50.376	OGP86734.1	272
Surface layer (0-2 mm)	HMJGAKMK_246245	TPA: adenylate cyclase [Cyanobacteria bacterium UBA11148]	96	276	3.93e-87	47.368	MBK06563.1	271
Surface layer (0-2 mm)	HMJGAKMK_253012	TOMM precursor leader peptide-binding protein [Oscillatoria sp. PCC 10802]	100	374	1.52e-176	92.278	WP_006104360.1	519
Surface layer (0-2 mm)	HMJGAKMK_253012	TOMM precursor leader peptide-binding protein [Thioploca ingrica]	100	374	4.22e-61	75.333	WP_006104360.1	219
Surface layer (0-2 mm)	HMJGAKMK_253012	TOMM precursor leader peptide-binding protein [Oscillatoria acuminata]	98	374	6.27e-145	74.517	WP_015181082.1	438
Surface layer (0-2 mm)	HMJGAKMK_253015	bacteriocin family protein [Sunxiuqinia dokdonensis]	99	747	3.42e-64	46.009	WP_053182480.1	892
Surface layer (0-2 mm)	HMJGAKMK_253015	bacteriocin family protein [Marinilabilia salmonicolor]	100	747	1.42e-63	43.902	WP_010664448.1	825
Surface layer (0-2 mm)	HMJGAKMK_253015	bacteriocin family protein [Marinilabilia salmonicolor]	100	747	2.43e-63	43.902	WP_114437915.1	817
Surface layer (0-2 mm)	HMJGAKMK_259833	DUF692 domain-containing protein [Myxococcales bacterium]	100	213	8.1e-110	61.481	RYZ02762.1	209
Surface layer (0-2 mm)	HMJGAKMK_259833	DUF692 domain-containing protein [Proteobacteria bacterium]	96	213	9.53e-108	62.766	PZN24098.1	207
Surface layer (0-2 mm)	HMJGAKMK_259833	DUF692 domain-containing protein [Sorangium cellulosum]	96	213	7.74e-100	52.878	WP_061609765.1	207
Surface layer (0-2 mm)	HMJGAKMK_271099	bacteriocin family protein [Marinilabilia sp. WTE]	93	290	3.19e-90	50.958	WP_109263925.1	329
Surface layer (0-2 mm)	HMJGAKMK_271099	bacteriocin family protein [Marinilabilia salmonicolor]	97	290	4.19e-88	50.575	WP_010664448.1	324
Surface layer (0-2 mm)	HMJGAKMK_271099	bacteriocin family protein [Marinilabilia salmonicolor]	94	290	1.21e-87	49.808	WP_114437915.1	303
Surface layer (0-2 mm)	HMJGAKMK_276290	bacteriocin family protein [Thioflavicoccus mobilis]	98	261	3.13e-120	63.498	WP_015280329.1	277
Surface layer (0-2 mm)	HMJGAKMK_276290	bacteriocin family protein [Marinobacter bohaiensis]	98	261	2.02e-119	63.636	WP_111495145.1	271
Surface layer (0-2 mm)	HMJGAKMK_276290	linocinM18 bacteriocin protein [Marinobacter sp. T13-3]	98	261	1.31e-116	61.887	KXS52291.1	270
Surface layer (0-2 mm)	HMJGAKMK_279642	bacteriocin [Betaproteobacteria bacterium]	98	267	3.71e-30	70.667	MPZ42241.1	353
Surface layer (0-2 mm)	HMJGAKMK_279642	bacteriocin family protein [Sulfurifustis variabilis]	98	267	1.24e-29	72	WP_096457744.1	352
Surface layer (0-2 mm)	HMJGAKMK_279642	bacteriocin [Rhodospirillales bacterium]	99	267	3.11e-29	70.667	TVR96564.1	344
Surface layer (0-2 mm)	HMJGAKMK_284631	RiPP maturation radical SAM protein 1 [Microcoleus sp. PCC 7113]	97	77	0	62.712	WP_015182552.1	117
Surface layer (0-2 mm)	HMJGAKMK_284631	TPA: RiPP maturation radical SAM protein 1 [Cyanobacteria bacterium UBA9273]	97	77	0	63.136	HBB31861.1	115
Surface layer (0-2 mm)	HMJGAKMK_284631	MULTISPECIES: RiPP maturation radical SAM protein 1 [Nostocaceae]	97	77	0	60.085	WP_011317980.1	114
Surface layer (0-2 mm)	HMJGAKMK_285812	TPA: adenylate cyclase [Cyanobacteria bacterium UBA12227]	100	470	0	66.265	HAG81495.1	654
Surface layer (0-2 mm)	HMJGAKMK_285812	TPA: adenylate cyclase [Cyanobacteria bacterium UBA9273]	100	470	0	63.454	HBB32542.1	644
Surface layer (0-2 mm)	HMJGAKMK_285813	TPA: adenylate cyclase [Cyanobacteria bacterium UBA11367]	100	470	0	62.517	HBE16983.1	600
Surface layer (0-2 mm)	HMJGAKMK_292414	TPA: dehydrogenase [Cyanobacteria bacterium UBA9273]	100	746	0	66.046	HBB33911.1	1065
Surface layer (0-2 mm)	HMJGAKMK_292414	TPA: dehydrogenase [Cyanobacteria bacterium UBA12227]	100	746	0	64.718	HAG81496.1	1021
Surface layer (0-2 mm)	HMJGAKMK_292414	TPA: dehydrogenase [Cyanobacteria bacterium UBA9273]	100	746	0	58.159	HBB32543.1	984
Surface layer (0-2 mm)	HMJGAKMK_294116	bacteriocin family protein [Desulfocurvibacter africanus]	82	103	3.87e-122	65.152	WP_027366892.1	50.1
Surface layer (0-2 mm)	HMJGAKMK_296369	hypothetical protein DRJ03_16775 [Chloroflexi bacterium]	98	267	1.2e-85	58.298	RLC83579.1	358
Surface layer (0-2 mm)	HMJGAKMK_296369	hypothetical protein B6I35_08880 [Anaerolineaceae bacterium 4572_32.2]	98	267	1.3e-85	58.298	OQY21234.1	358
Surface layer (0-2 mm)	HMJGAKMK_296369	3-oxoacyl-ACP reductase [Chloroflexi bacterium]	98	267	9.95e-59	58.011	RLC72789.1	327
Surface layer (0-2 mm)	HMJGAKMK_298632	bacteriocin [Chloroflexi bacterium]	99	237	1.35e-112	60.305	RLC70945.1	263
Surface layer (0-2 mm)	HMJGAKMK_298632	Encapsulating protein for peroxidase [uncultured archaeon]	99	237	1.34e-101	57.252	VVB64956.1	263
Surface layer (0-2 mm)	HMJGAKMK_298632	bacteriocin family protein [Methanoregula formicica]	76	237	1.01e-96	53.64	WP_015286731.1	193
Middle layer (8-10 mm)	KBOFLLON_22747	Nif11 family protein [Mangrovibacterium marinum]	96	82	1.75e-13	41.772	WP_107821154.1	68.9
Middle layer (8-10 mm)	KBOFLLON_22747	Nif11 family protein [Mangrovibacterium diazotrophicum]	96	82	1.05e-12	41.772	WP_120275192.1	67
Middle layer (8-10 mm)	KBOFLLON_27713	linocin_M18 bacteriocin protein [Candidatus Vecturithrix granuli]	99	265	5.46e-101	53.788	GAK58270.1	305
Middle layer (8-10 mm)	KBOFLLON_27713	TPA: bacteriocin [Candidatus Atribacteria bacterium]	99	265	2.96e-89	48.289	HCU21413.1	275
Middle layer (8-10 mm)	KBOFLLON_27713	TPA: bacteriocin [Candidatus Atribacteria bacterium]	99	265	4.19e-89	48.289	HAX99608.1	275
Middle layer (8-10 mm)	KBOFLLON_41728	bacteriocin [Bacteroidia bacterium]	98	266	4.4e-97	52.091	TVR41707.1	295
Middle layer (8-10 mm)	KBOFLLON_41728	bacteriocin family protein [Anaerophaga thermohalophila]	98	266	1.44e-89	47.529	WP_010422116.1	276
Middle layer (8-10 mm)	KBOFLLON_41728	bacteriocin [Desulfovibrio indonesiensis]	99	266	2.05e-89	47.547	WP_144304576.1	275
Middle layer (8-10 mm)	KBOFLLON_45083	TPA: peptidase M50 [Chloroflexi bacterium]	91	429	4.62e-161	59.694	HBY94417.1	469
Middle layer (8-10 mm)	KBOFLLON_45083	site-2 protease family protein [Anaerolineales bacterium]	90	429	2.42e-157	52.577	WP_116720000.1	459
Middle layer (8-10 mm)	KBOFLLON_45083	peptidase M50 [Chloroflexi bacterium]	90	429	5.92e-154	55.928	PZN56762.1	451
Middle layer (8-10 mm)	KBOFLLON_45086	hypothetical protein DRJ03_16775 [Chloroflexi bacterium]	99	237	1.21e-85	58.298	RLC83579.1	193
Middle layer (8-10 mm)	KBOFLLON_45086	hypothetical protein B6I35_08880 [Anaerolineaceae bacterium 4572_32.2]	99	237	1.3e-85	58.298	OQY21234.1	186
Middle layer (8-10 mm)	KBOFLLON_45086	3-oxoacyl-ACP reductase [Chloroflexi bacterium]	76	237	9.98e-59	58.011	RLC72789.1	186
Middle layer (8-10 mm)	KBOFLLON_45090	bacteriocin [Chloroflexi bacterium]	99	263	1.35e-112	60.305	RLC70945.1	334
Middle layer (8-10 mm)	KBOFLLON_45090	Encapsulating protein for peroxidase [uncultured archaeon]	99	263	1.34e-101	57.252	VVB64956.1	306
Middle layer (8-10 mm)	KBOFLLON_45090	bacteriocin family protein [Methanoregula formicica]	99	263	1.02e-96	53.64	WP_015286731.1	293
Middle layer (8-10 mm)	KBOFLLON_52141	bacteriocin family protein [Anaerophaga thermohalophila]	98	155	3.95e-56	51.974	WP_010422116.1	186
Middle layer (8-10 mm)	KBOFLLON_52141	bacteriocin family protein [Anaerophaga thermohalophila]	98	155	1.38e-55	52.632	WP_016778013.1	184
Middle layer (8-10 mm)	KBOFLLON_52141	bacteriocin family protein [Marinilabilia sp. WTE]	98	155	9.29e-54	50.658	WP_109263925.1	180
Middle layer (8-10 mm)	KBOFLLON_54118	Nif11 family protein [Coleofasciculus chthonoplastes]	100	72	1.73e-43	97.222	WP_006098795.1	144
Middle layer (8-10 mm)	KBOFLLON_54118	MULTISPECIES: Nif11 family protein [Pleurocapsales]	100	72	4.94e-26	65.278	WP_015145534.1	100
Middle layer (8-10 mm)	KBOFLLON_54118	Nif11 family protein [Desulfocapsa sulfexigens]	100	72	2.27e-25	63.889	WP_015402628.1	98.6
Middle layer (8-10 mm)	KBOFLLON_59795	DUF692 family protein [Anaerolineaceae bacterium]	89	323	1.06e-80	44.483	TVR18922.1	256
Middle layer (8-10 mm)	KBOFLLON_59795	DUF692 family protein [Chloroflexi bacterium]	92	323	1.06e-78	41.611	RPJ50362.1	251
Middle layer (8-10 mm)	KBOFLLON_59795	DUF692 family protein [Chloroflexi bacterium]	90	323	1.14e-78	40.956	RMG76464.1	251
Middle layer (8-10 mm)	KBOFLLON_66268	TPA: adenylate cyclase [Cyanobacteria bacterium UBA12227]	100	746	0	65.863	HAG81495.1	1057
Middle layer (8-10 mm)	KBOFLLON_66268	TPA: adenylate cyclase [Cyanobacteria bacterium UBA9273]	100	746	0	62.918	HBB32542.1	1015
Middle layer (8-10 mm)	KBOFLLON_66268	TPA: adenylate cyclase [Cyanobacteria bacterium UBA11367]	100	746	0	61.981	HBE16983.1	977
Middle layer (8-10 mm)	KBOFLLON_67386	hypothetical protein EHM48_01765 [Planctomycetaceae bacterium]	90	342	8.5e-106	57.282	RPI63881.1	323
Middle layer (8-10 mm)	KBOFLLON_67386	hypothetical protein B5M51_00785 [Anaerolinea sp. 4484_236]	96	342	1.46e-91	48.649	OQX65413.1	286
Middle layer (8-10 mm)	KBOFLLON_67386	DUF2184 domain-containing protein [Chloroflexi bacterium]	88	342	1.48e-75	44.262	RMG89174.1	245
Middle layer (8-10 mm)	KBOFLLON_68011	hypothetical protein E4H27_01200 [Anaerolineales bacterium]	97	198	2.61e-73	55.155	TFG73218.1	231
Middle layer (8-10 mm)	KBOFLLON_68011	bacteriocin family protein [Geosporobacter ferrireducens]	97	198	4.68e-48	39.109	WP_069974469.1	167
Middle layer (8-10 mm)	KBOFLLON_68011	DUF2184 domain-containing protein [Geosporobacter ferrireducens]	97	198	4.89e-48	39.109	MTI54861.1	167
Middle layer (8-10 mm)	KBOFLLON_75961	hypothetical protein DSY55_06420 [Clostridia bacterium]	99	297	7.39e-86	45.215	RUA15379.1	269
Middle layer (8-10 mm)	KBOFLLON_75961	DUF692 family protein [Anaerolineaceae bacterium]	99	297	3.73e-84	44.932	TVR18922.1	264
Middle layer (8-10 mm)	KBOFLLON_75961	DUF692 family protein [Chloroflexi bacterium]	98	297	1.26e-83	46.259	RPJ50362.1	263
Middle layer (8-10 mm)	KBOFLLON_132412	hypothetical protein DMG06_11965 [Acidobacteria bacterium]	79	301	6.27e-13	38.554	PYV43085.1	70.1
Middle layer (8-10 mm)	KBOFLLON_132412	NHLP leader peptide family natural product precursor [Nitrospirillum amazonense]	73	301	1.44e-12	40.789	WP_088874527.1	68.6
Middle layer (8-10 mm)	KBOFLLON_132412	NHLP leader peptide family natural product precursor [Desulfovibrio ferrireducens]	74	301	3.39e-12	36.364	WP_092162890.1	67
Middle layer (8-10 mm)	KBOFLLON_154132	DUF692 domain-containing protein [Bacteroidia bacterium]	97	104	1.85e-146	72.694	TFH21078.1	421
Middle layer (8-10 mm)	KBOFLLON_154132	hypothetical protein DRJ29_06510 [Bacteroidetes bacterium]	97	104	5.63e-143	71.852	RLD94248.1	412
Middle layer (8-10 mm)	KBOFLLON_154132	hypothetical protein DRI97_06970 [Bacteroidetes bacterium]	97	104	1.12e-142	71.481	RLD56672.1	411
Middle layer (8-10 mm)	KBOFLLON_156376	DUF692 family protein [Mycobacterium sp. KBS0706]	92	277	1.22e-139	71.48	WP_138892831.1	405
Middle layer (8-10 mm)	KBOFLLON_156376	DUF692 domain-containing protein [Rhodospirillaceae bacterium Spongia-Bin9]	94	277	6.39e-133	67.719	WP_108793010.1	388
Middle layer (8-10 mm)	KBOFLLON_156376	DUF692 domain-containing protein [Azospirillum sp. TSH64]	90	277	9.04e-126	66.052	WP_109095781.1	370
Middle layer (8-10 mm)	KBOFLLON_180728	hypothetical protein BN1013_02408 [Candidatus Rubidus massiliensis]	100	73	4.36e-97	46.535	CDZ81872.1	298
Middle layer (8-10 mm)	KBOFLLON_180728	conserved hypothetical protein [Criblamydia sequanensis CRIB-18]	100	73	1.5e-96	47.195	CDR35356.1	296
Middle layer (8-10 mm)	KBOFLLON_180728	DUF2184 domain-containing protein [Candidatus Protochlamydia massiliensis]	100	73	1.6e-96	47.195	WP_051981606.1	296
Middle layer (8-10 mm)	KBOFLLON_185625	Nif11 family protein [Synechococcus sp. PCC 7335]	97	300	6.23e-19	46.25	WP_006456573.1	82.8
Middle layer (8-10 mm)	KBOFLLON_185625	hypothetical protein [Chlorobium limicola]	90	300	1.64e-12	42.667	WP_012465424.1	66.6
Middle layer (8-10 mm)	KBOFLLON_185625	hypothetical protein [Chlorobium phaeobacteroides]	90	300	1.79e-12	41.892	WP_150081124.1	66.6
Bottom layer (18-20 mm)	NFNHBMML_00468	DUF692 family protein [Mycobacterium sp. KBS0706]	92	299	1.18e-139	71.48	WP_138892831.1	405
Bottom layer (18-20 mm)	NFNHBMML_00468	DUF692 domain-containing protein [Rhodospirillaceae bacterium Spongia-Bin9]	94	299	6.19e-133	67.719	WP_108793010.1	388
Bottom layer (18-20 mm)	NFNHBMML_00468	DUF692 domain-containing protein [Azospirillum sp. TSH64]	90	299	8.76e-126	66.052	WP_109095781.1	370
Bottom layer (18-20 mm)	NFNHBMML_07925	Nif11-like leader peptide family natural product precursor [Coleofasciculus chthonoplastes]	100	69	2.47e-39	92.754	WP_006106037.1	133
Bottom layer (18-20 mm)	NFNHBMML_07925	TPA: Nif11-like leader peptide family natural product precursor [Cyanobacteria bacterium UBA12227]	100	69	7.45e-35	79.71	HAG85290.1	122
Bottom layer (18-20 mm)	NFNHBMML_07925	TPA: Nif11-like leader peptide family natural product precursor [Cyanobacteria bacterium UBA11162]	100	69	9.07e-35	79.71	HBL13725.1	122
Bottom layer (18-20 mm)	NFNHBMML_18117	bacteriocin [Planctomycetaceae bacterium]	98	268	1.85e-85	49.434	TVS09142.1	265
Bottom layer (18-20 mm)	NFNHBMML_18117	bacteriocin [Acidobacteria bacterium]	99	268	6.9e-81	48.872	TAM47851.1	254
Bottom layer (18-20 mm)	NFNHBMML_18117	bacteriocin family protein [Marinilabilia salmonicolor]	98	268	4.44e-79	44.737	WP_010664448.1	249
Bottom layer (18-20 mm)	NFNHBMML_51841	hypothetical protein EHM48_01765 [Planctomycetaceae bacterium]	90	342	2.06e-105	57.282	RPI63881.1	322
Bottom layer (18-20 mm)	NFNHBMML_51841	hypothetical protein B5M51_00785 [Anaerolinea sp. 4484_236]	96	342	5.44e-90	48.348	OQX65413.1	282
Bottom layer (18-20 mm)	NFNHBMML_51841	DUF2184 domain-containing protein [Chloroflexi bacterium]	88	342	2.46e-74	43.934	RMG89174.1	242
Bottom layer (18-20 mm)	NFNHBMML_74187	TPA: hypothetical protein [Anaerolineaceae bacterium]	94	173	2.66e-41	46.243	HAE85728.1	149
Bottom layer (18-20 mm)	NFNHBMML_74187	hypothetical protein CVU39_27275 [Chloroflexi bacterium HGW-Chloroflexi-10]	87	173	3.11e-29	41.06	PKO11832.1	118
Bottom layer (18-20 mm)	NFNHBMML_74187	hypothetical protein CVU39_04505 [Chloroflexi bacterium HGW-Chloroflexi-10]	97	173	4.21e-26	35.714	PKO17749.1	109
Bottom layer (18-20 mm)	NFNHBMML_79685	bacteriocin [Chloroflexi bacterium]	93	72	1.79e-21	70.149	RLC70945.1	93.6
Bottom layer (18-20 mm)	NFNHBMML_79685	TPA: bacteriocin [Pseudothermotoga sp.]	94	72	5.75e-20	54.412	HBJ80424.1	85.1
Bottom layer (18-20 mm)	NFNHBMML_79685	Encapsulating protein for peroxidase [Methanoregulaceae archaeon PtaB.Bin108]	97	72	9.09e-20	61.429	OPX70964.1	89.4
Bottom layer (18-20 mm)	NFNHBMML_85564	hypothetical protein B6U98_01995 [Thermoplasmatales archaeon ex4572_165]	100	639	0	59.502	OYT29524.1	798
Bottom layer (18-20 mm)	NFNHBMML_85564	hypothetical protein DRN27_05450 [Thermoplasmata archaeon]	100	639	0	59.346	RLF58440.1	794
Bottom layer (18-20 mm)	NFNHBMML_85564	hypothetical protein AYK22_05895 [Thermoplasmatales archaeon SG8-52-3]	98	639	0	50.952	KYK33871.1	653
Bottom layer (18-20 mm)	NFNHBMML_85568	bacteriocin [Spirochaetaceae bacterium]	100	177	9.99e-67	54.802	OYT29521.1	211
Bottom layer (18-20 mm)	NFNHBMML_85568	bacteriocin [Spirochaetaceae bacterium]	99	177	1.61e-63	53.107	ENO11764.1	203
Bottom layer (18-20 mm)	NFNHBMML_85568	bacteriocin [Bacteroidia bacterium]	96	177	3.63e-59	50.847	PNX52930.1	192
Bottom layer (18-20 mm)	NFNHBMML_91589	Nif11-like leader peptide family natural product precursor [Nostoc commune]	75	100	2.46e-40	61	TVQ99661.1	143
Bottom layer (18-20 mm)	NFNHBMML_91589	Nif11-like leader peptide family natural product precursor [Nostocales cyanobacterium HT-58-2]	64	100	8.74e-40	62.626	TVR30041.1	142
Bottom layer (18-20 mm)	NFNHBMML_91589	Nif11-like leader peptide family natural product precursor [Nostoc commune]	58	100	3.73e-31	56.25	TVR41707.1	120
Bottom layer (18-20 mm)	NFNHBMML_96164	RiPP maturation radical SAM protein 1 [Chondromyces crocatus]	99	138	1.12e-08	38.532	WP_109008867.1	59.7
Bottom layer (18-20 mm)	NFNHBMML_96164	uncharacterized protein CMC5_051430 [Chondromyces crocatus]	99	138	2.58e-07	36.559	WP_087539133.1	55.8
Bottom layer (18-20 mm)	NFNHBMML_96164	RiPP maturation radical SAM protein 1 [Hamadaea tsunoensis]	97	138	8.8e-07	36.471	WP_109008866.1	54.7
Bottom layer (18-20 mm)	NFNHBMML_100570	TPA: hypothetical protein [Nitrospira sp.]	33	655	0	44.613	WP_050432835.1	585
Bottom layer (18-20 mm)	NFNHBMML_100570	Nif11-like leader peptide family natural product precursor [Agrobacterium vitis]	32	655	3.19e-177	40.061	WP_050432831.1	530
Bottom layer (18-20 mm)	NFNHBMML_100570	lantipeptide [Cyanobium sp. NAT70]	40	655	3.8e-177	40.061	AKT40986.1	530
Bottom layer (18-20 mm)	NFNHBMML_119495	alpha/beta hydrolase [Sulfurirhabdus autotrophica]	98	261	7.56e-23	30.502	MAT40814.1	104
Bottom layer (18-20 mm)	NFNHBMML_119495	alpha/beta hydrolase [Sideroxydans lithotrophicus]	94	261	5.09e-22	30.802	WP_028987846.1	102
Bottom layer (18-20 mm)	NFNHBMML_119495	hydrolase [Thiotrichales bacterium SG8_50]	96	261	6.3e-22	31.076	OJX40452.1	102
Bottom layer (18-20 mm)	NFNHBMML_119924	hypothetical protein [Cyanobium sp. NAT70]	51	325	4.91e-113	50.467	WP_124945237.1	340
Bottom layer (18-20 mm)	NFNHBMML_119924	TPA: hypothetical protein [Nitrospira sp.]	50	325	1.36e-106	50.974	WP_013030271.1	323
Bottom layer (18-20 mm)	NFNHBMML_119924	Nif11-like leader peptide family natural product precursor [Synechococcus sp. UW179A]	52	325	6.6e-105	49.038	KPK49955.1	319
Bottom layer (18-20 mm)	NFNHBMML_120092	hypothetical protein A2V98_24230 [Planctomycetes bacterium RBG_16_64_12]	73	86	4e-20	52.874	RJQ58117.1	91.3
Bottom layer (18-20 mm)	NFNHBMML_120092	TPA: hypothetical protein [Planctomycetaceae bacterium]	98	86	1.03e-19	56.164	RPI73527.1	88.6
Bottom layer (18-20 mm)	NFNHBMML_120092	RiPP maturation radical SAM protein 1 [Thermogutta terrifontis]	100	86	1.8e-19	56.944	RPJ14055.1	88.2
Bottom layer (18-20 mm)	NFNHBMML_133953	hypothetical protein BAW33_09270 [Desulfobacterales bacterium C00003104]	97	333	4.78e-107	68.443	OHB80254.1	332
Bottom layer (18-20 mm)	NFNHBMML_133953	hypothetical protein SRB2_01514 [Desulfobacteraceae bacterium Eth-SRB2]	97	333	3e-99	47.866	HBT77395.1	315
Bottom layer (18-20 mm)	NFNHBMML_133953	hypothetical protein C4B57_06270 [Deltaproteobacteria bacterium]	99	333	3.79e-90	46.246	WP_095413767.1	292
Bottom layer (18-20 mm)	NFNHBMML_138766	hypothetical protein DRH24_09855 [Deltaproteobacteria bacterium]	99	529	0	57.447	OEU58219.1	615
Bottom layer (18-20 mm)	NFNHBMML_138766	hypothetical protein SRB2_01514 [Desulfobacteraceae bacterium Eth-SRB2]	99	529	0	56.371	RZB37010.1	615
Bottom layer (18-20 mm)	NFNHBMML_138766	hypothetical protein BWK80_21790 [Desulfobacteraceae bacterium IS3]	98	529	0	56.075	PXF54679.1	613
Bottom layer (18-20 mm)	NFNHBMML_138921	Nif11-like leader peptide family natural product precursor [Alkaliphilus peptidifermentans]	83	614	0	51.724	RLB80900.1	682
Bottom layer (18-20 mm)	NFNHBMML_138921	Bacteriocin propeptide [Desulfitobacterium hafniense]	86	614	0	51.634	RZB37010.1	677
Bottom layer (18-20 mm)	NFNHBMML_138921	Nif11-like leader peptide family natural product precursor [Desulfitobacterium hafniense]	86	614	0	53.048	OQX24253.1	677
Bottom layer (18-20 mm)	NFNHBMML_151010	hypothetical protein DRJ65_14200 [Acidobacteria bacterium]	66	771	0	70.558	WP_015181082.1	1149
Bottom layer (18-20 mm)	NFNHBMML_151010	bacteriocin propeptide, TIGR03798 family [Rivularia sp. PCC 7116]	67	771	0	69.689	WP_073629548.1	1127
Bottom layer (18-20 mm)	NFNHBMML_151010	Nif11-like leader peptide family natural product precursor [Nostocales cyanobacterium HT-58-2]	66	771	0	69.858	WP_006104360.1	1123
Bottom layer (18-20 mm)	NFNHBMML_153438	Nif11-like leader peptide family natural product precursor [Nostocales cyanobacterium HT-58-2]	65	119	1.37e-12	43.038	RLE22287.1	69.3
Bottom layer (18-20 mm)	NFNHBMML_153438	bacteriocin propeptide, TIGR03798 family [Rivularia sp. PCC 7116]	68	119	7.81e-09	43.902	AFY58611.1	59.3
Bottom layer (18-20 mm)	NFNHBMML_153438	Nif11-like leader peptide family natural product precursor [Nostoc commune]	64	119	3.72e-08	43.75	WP_087538152.1	57.4
Bottom layer (18-20 mm)	NFNHBMML_153439	CPBP family intramembrane metalloprotease [Chloroflexi bacterium]	98	123	2.83e-10	48.235	WP_087539133.1	63.2
Bottom layer (18-20 mm)	NFNHBMML_162413	hypothetical protein BZY81_08580 [SAR202 cluster bacterium Io17-Chloro-G4]	99	336	9.19e-108	51.289	RLC63311.1	328
Bottom layer (18-20 mm)	NFNHBMML_162413	TPA: dehydrogenase [Chloroflexi bacterium]	99	336	7.02e-94	49.558	PKO07192.1	292
Bottom layer (18-20 mm)	NFNHBMML_162413	SagB/ThcOx family dehydrogenase [Chloroflexi bacterium]	98	336	1.02e-92	50.155	WP_075071328.1	289
Bottom layer (18-20 mm)	NFNHBMML_162414	hypothetical protein DRN27_05450 [Thermoplasmata archaeon]	93	515	0	55.469	PKB65944.1	583
Bottom layer (18-20 mm)	NFNHBMML_162414	hypothetical protein B6U98_01995 [Thermoplasmatales archaeon ex4572_165]	93	515	0	59.459	HBY96681.1	565
Bottom layer (18-20 mm)	NFNHBMML_162414	hypothetical protein AYK21_02645 [Thermoplasmatales archaeon SG8-52-2]	93	515	3.31e-173	53.307	RPI87705.1	507
Bottom layer (18-20 mm)	NFNHBMML_165497	TPA: hypothetical protein [Nitrospira sp.]	94	657	0	60.522	RLF58440.1	786
Bottom layer (18-20 mm)	NFNHBMML_165497	Nif11-like leader peptide family natural product precursor [Nostocales cyanobacterium HT-58-2]	56	657	0	60.359	OYT29524.1	785
Bottom layer (18-20 mm)	NFNHBMML_165497	Nif11-like leader peptide family natural product precursor [Nostocales cyanobacterium HT-58-2]	56	657	0	52.769	KYK23408.1	667
Bottom layer (18-20 mm)	NFNHBMML_169940	Nif11-like leader peptide family natural product precursor [Desulfitibacter alkalitolerans]	82	72	3.06e-44	98.611	WP_006098795.1	145
Bottom layer (18-20 mm)	NFNHBMML_169940	Nif11-like leader peptide family natural product precursor [Hyella patelloides]	86	72	6.03e-26	61.111	THB74561.1	100
Bottom layer (18-20 mm)	NFNHBMML_169940	Nif11-like leader peptide family natural product precursor [Desulfitibacter alkalitolerans]	82	72	7.11e-26	63.889	WP_015145534.1	99.8
